# Supplementary material for: New Insights into Lymphocystis Disease Virus Genome Diversity
Source: Viruses. 2022 Dec 8;14(12):2741. doi: 10.3390/v14122741 (PMC9781669; doi:10.3390/v14122741)
Supplement: Supplementary file 1 [file viruses-14-02741-s001.zip]

Archive with 1 entries (1 files):
- viruses-1974030-Supplementary.pdf
